# Supplementary material for: The association between body composition and orthostatic hypotension in patients with neurodegenerative disorders in parkinsonism-related multidisciplinary clinic
Source: Front Aging Neurosci. 2026 Jul 7;18:1830578. doi: 10.3389/fnagi.2026.1830578 (PMC13385498; doi:10.3389/fnagi.2026.1830578)
Supplement: Supplementary file 1 [file Data_Sheet_1.zip]

Archive with 5 entries (5 files):
- Ethics Approval-1.pdf
- Ethics Approval-2.pdf
- Machine Learning.docx
- De-identified_DATA of ELD.xlsx
- De-identified_Original DATA.xlsx
