# Supplementary material for: The association between body composition and orthostatic hypotension in patients with neurodegenerative disorders in parkinsonism-related multidisciplinary clinic
Source: Front Aging Neurosci. 2026 Jul 7;18:1830578. doi: 10.3389/fnagi.2026.1830578 (PMC13385498; doi:10.3389/fnagi.2026.1830578)
Supplement: Supplementary file 1 [file Data_Sheet_1.zip › De-identified_DATA of ELD.xlsx]

## Sheet: Sheet2
患者姓名	ID	患者编号		等效剂量
		1	美多芭 1/2# TID 餐前半小时（已建议改为餐前1h）；司来吉兰 1# BID	400
		2	美多芭1/4# 一天三次	150
		3	美多芭1/2# 一天三次（服药时间5-11-8，第三个剂量的服药时间较晚）；普拉克索0.25mg 一天三次（加量） ；咪多吡1# 一天一次（新增）	425
		4	0	0
		5	美多芭1/2# tid（6:20-11:00-17:00）；柯丹1/2# tid；咪多吡1# bid；息宁1/2# 一天两次（11:00-21:00），实际改为1/2# 每晚9点	574
		6	多巴丝肼片 1/2# TID（餐前1小时）；息宁片 1/2# QN	375
		7	司来吉来1# 一天一次（早餐后半小时），森福罗缓释片 0.75mg 睡前，美多芭1/4# 一天三次（三餐前一小时）	275
		8	盐酸司来吉兰片[咪多吡] 5MG 1# BID；金刚烷胺 1/2# BID	200
		9	咪多吡1# 一天一次（早）；金刚烷胺1# 一天两次（早、午）；优普洛贴剂4mg	370
		10	美多芭1/4# TIDx，息宁1/2# QN	225
		11	美多芭3/4#(7-11-15），1/4#(19:00)；坷丹 1/2#（7-11-15）；森福罗 2# TID；优普洛贴剂 8mg QN	989
		12	金刚烷胺1/2# 一天两次	100
		13	美多芭1/2# 一天三次，珂丹1/2# 一天三次	399
		14	0	0
		15	多巴丝肼片[美多芭] 0.25G 每次0.75片 TID；盐酸普拉克索片(石药) 1MG 每次0.5MG TID； 恩他卡朋双多巴片(Ⅱ)[达灵复 每次1片 BID；甲磺酸雷沙吉兰片[安齐来] 1MG 每次1MG QD	1032
		16	美多芭3/4# TID（6-10-16）；森福罗1# （三餐后，晚20点）；息宁 1# QN	675
		17	美多芭3/4# TID（7：00-11：00-17:00）；咪多吡1# BID（7：00-11:00，饭后）；优普洛4mg qn（21:00）	670
		18	多巴丝肼片 1/4# QID（8-12-16-睡前）；雷沙吉兰 1# QD	300
		19	0	0
		20	金刚烷胺 1/2# BID（早饭后，晚饭后）；息宁 1/2# QD（午饭后）；优普洛贴剂 6mg QN	355
		21	罗替高汀贴片[优普洛](4MG) 4MG 每晚八点 外贴； 盐酸司来吉兰片[咪多吡] 5MG 1#QD	170
		22	美多芭1/4# 一天三次；金刚烷胺1# 一天两次；咪多吡1# 一天一次 ；息宁1/2# 睡前（新增）	475
		23	雷沙吉兰1mg QD，早饭后；金刚烷胺0.1g 1# Bid(早饭后，晚饭后）	300
		24	0	0
		25	美多芭1/2# 一天三次（三餐前一小时）；	300
		26	0	0
		27	司来吉兰1# QD 饭后；息宁 1/2# TID	325
		28	盐酸司来吉兰片[咪多吡] 5MG 1# BID；卡左双多巴缓释片[息宁] CO 0.5片 每晚八点；多巴丝肼片[美多芭] 0.75# TID；盐酸金刚烷胺片 1# BID；普拉克索缓释片0.75mg 1# QN	900
		29	0	0
		30	美多芭1/2# 一天三次（服药时间5-11-8，第三个剂量的服药时间较晚）；普拉克索0.25mg 一天三次（加量） ；咪多吡1# 一天一次（新增）	425
		31	用药方案调整： 美多芭1/4# 一天三次（三餐前一小时） 普拉克索0.25mg 一天三次 金刚烷胺1# 一天两次 息宁1/2# 一天两次（早餐前一小时、睡前）（加量）	575
		32	0	0
		33	0	0
		34	美多芭3/4# TID（三餐后半小时，已提醒改到餐前1小时）；	450
		35	美多芭3/4# 一天三次（三餐前一小时，研碎服用）；普拉克索0.25mg 一天三次（新增）；普拉克索缓释片0.375mg 睡前1#	562.5
		36	美多芭1/2# 一天三次，金刚烷胺1# 一天两次（早、午）	500
		37	美多芭3/4# 一天四次（5-10-3-8），司来吉兰 1# 一天一次	650
		38	美多芭0.25克：3/4# 早中晚饭前1小时；息宁：1/2# 早中晚饭前1小时及睡前；盐酸金刚烷胺片0.1g：早晨中午各1片；咪多吡5mg：早晨1片	925
		39	金刚烷胺 1# BID	200
		40	美多芭1# TID，森福罗片0.25mg TID，司来吉兰片 1# QD	725
		41	美多芭1/2# TID（饭前1小时）；盐酸司来吉兰片 1# QD（饭后半小时）	350
		42	0	0
		43	0	0
		44	雷沙吉兰、金刚烷胺1# qd	200
		45	0	0
		46	：金刚烷胺 1# QD（早餐后）；雷沙吉兰 1# QD（早餐后）	200
		47	0	0
		48	0	0
		49	0	0
		50	美多芭 1/4# TID（7-14-19）；	150
		51	金刚烷胺 1/2# 早饭和中饭 饭前	100
		52	盐酸金刚烷胺片 每次0.1G 每日两次；卡左双多巴缓释片[息宁] 每次0.5片 每晚八点；盐酸司来吉兰片[咪多吡] 每次5MG 每日一次；盐酸普拉克索片(1MG)[森福罗] 每次0.25MG 每日三次	400
		53	0	0
		54	美多芭3/4# TID，普拉克索0.25mg TID，金刚烷胺1# BID，司来吉兰1# BID，息宁 1/2# QN	900
		55	森福罗0.25mg TID	75
		56	卡左双多巴缓释片[息宁] 每次0.5片 每日两次；盐酸司来吉兰片[咪多吡] 5MG 1# QD	200
		57	息宁 1# TID；美多芭 1/2# TID；森福罗1mg 1/4# TID	825
		58	吡贝地尔缓释片[泰舒达] 1# BID（早餐后，睡前）；多巴丝肼片[美多芭] 1/2# TID(三餐前1h）	400
		59	0	0
		60	美多芭1/2# 一天三次（服药时间5-11-8，第三个剂量的服药时间较晚）；普拉克索0.25mg 一天三次（加量） ；咪多吡1# 一天一次（新增）	425
		61	美多芭3/4#-3/4#-3/4#-1/2#（三餐前一小时+睡前）；金刚烷胺1# 一天两次（早、午）；司来吉兰1# 一天两次（早、午）；达灵复1/2# 睡前（减量）	933
		62	美多芭 1/2# tid；森福罗1mg 1/4# tid	375
		63	美多芭 1/2# qid (7-11-3-7)；卡左双多巴缓释片（息宁，自备）1/2# qn (10pm); 森福罗0.25mg tid, 司来吉兰（咪多吡 ）5mg 1# Qd	600
		64	美多芭1/2#-3/4#-1/2#-3/4#（5-10-15-20）；息宁 1/2# QID（5-10-15-20）；咪多吡 1# BID（5-15）；普拉克索片0.25mh 1# TID（10-15-20）；	975
		65	0	0
		66	0	0
		67	普拉克索0.5# QN。	50
		68	多巴丝肼片[美多芭] 0.25G 每次0.5片 TID；盐酸普拉克索片(1MG)[森福罗] 1MG 每次0.5MG TID；甲磺酸雷沙吉兰片[安齐来] 1MG 次1MG QD（家属自述BID？）；卡左双多巴缓释片[息宁] CO 每次1片 QN	800
		69	盐酸司来吉兰片[咪多吡] 5MG 1# QD； 盐酸金刚烷胺片 0.1G 1# BID；卡左双多巴缓释片[息宁] 每次0.5片 每晚八点	325
		70	0	0
		71	0	0
		72	卡左双多巴缓释片[息宁每次0.5片 每日三次 口服 盐酸金刚烷胺片 每次0.1G 每日两次 口服	425
		73	多巴丝肼片 1/4# TID（餐前1小时）	150
		74	息宁1/2# 一天三次（早午餐前、睡前。未做到餐前一小时服药，疗效可能受影响）；金刚烷胺1/2# 一天一次（午餐后）。	275
		75	美多芭3/4# TID（三餐前1H），金刚烷胺1/2# 一天两次，息宁 1/2# QID（三餐前，睡前）, 司来吉兰1# QD（早餐后）	900
		76	0	0
		77	0	0
		78	美多芭1# TID（三餐前一小时）；咪多吡1#BID（早、午，餐后立即）；森福罗0.25mg TID（三餐后立即）；	775
		79	0	0
		80	息宁1/2# 一天两次	150
		81	0	0
		82	息宁1/2# 一天三次（早午餐前一小时、睡前） 金刚烷胺1# 一天两次（早、午餐后） 泰舒达1# 一天一次（早餐后）	475
		83	0	0
		84	息宁1# 5次/日（6-10-15-19-2）；普拉克索缓释片1# BID（10-22）；普拉克索片 0.25mg 1# 5次/日（6-10-15-19-2）；	1025
		85	0	0
		86	西来美1/2tid，金刚烷胺1/2#bid	475

## Sheet: Sheet1
王峻	44892602
钱忠凯	49588791
易晓良	49758381
郭晓萍	w147835
杨佳宁	49318107
陈连海	49580973
姚记念	49717378
葛六女	49899721
