# Supplementary material for: The association between body composition and orthostatic hypotension in patients with neurodegenerative disorders in parkinsonism-related multidisciplinary clinic
Source: Front Aging Neurosci. 2026 Jul 7;18:1830578. doi: 10.3389/fnagi.2026.1830578 (PMC13385498; doi:10.3389/fnagi.2026.1830578)
Supplement: Supplementary file 1 [file Data_Sheet_1.zip › De-identified_Original DATA.xlsx]

## Sheet: 去PD-86
患者姓名	ID	患者编号	等效剂量	诊断+E:X	病程	血压诊断	ADL	M	SARC-F	nM	OH	收缩压差	舒张压差	当日诊断	当日诊断-n	收缩压变化率	变异度	握-L	握-R	握力大	3. Height	SMI	SMI-trunk	SMI-up	SMI-low	E/T下-a	5. Gender	6. Age	15. Weight	总水	18. TBW (Total Body Water)	21. ICW (Intracellular Water)	24. ECW (Extracellular Water)	27. Protein	39. FFM (Fat Free Mass)	42. SMM (Skeletal Muscle Mass)	骨骼肌指数	45. BMI (Body Mass Index)	AMI	51. FFM of Right Arm	55. FFM of Left Arm	59. FFM of Trunk	63. FFM of Right Leg	67. FFM of Left Leg	71. TBW of Right Arm	74. TBW of Left Arm	77. TBW of Trunk	80. TBW of Right Leg	83. TBW of Left Leg
		1	400	叠加	3	0	60	25	7	0	1	4	-2	0	0	0.0333333	2.5	19.7	14.4	19.7	173	18.2766	7.48438	1.81429	5.94073	0.404	M	66	71.6	13.4318	40.2	24.1	16.1	10.4	54.7	29.4	9.82325	23.9	7.75502	2.82	2.61	22.4	8.91	8.87	2.2	2.04	17.6	7	6.95
		2	150	PSP	3	0	25	38	10	14	2	-9	1	0	0	-0.0596026	-1.55556	12.1	13.2	13.2	155	15.026	7.20083	1.58585	4.13736	0.4045	F	70	60.4	11.1134	26.7	16	10.7	7	36.1	18.9	7.86681	25.1	5.7232	1.93	1.88	17.3	4.91	5.03	1.5	1.47	13.5	3.86	3.95
		3	425	PSP	5	0	65	13	8	11	5	-3	-3	0	0	-0.023622	1	13	16.2	16.2	157	18.0535	7.99221	1.91894	5.24971	0.4025	F	74	63.1	13.3068	32.8	19.7	13.1	8.6	44.5	23.7	9.61499	25.6	7.16865	2.35	2.38	19.7	6.51	6.43	1.83	1.85	15.5	5.11	5.04
		4	0	MSA-c	2	1						19	6	0	0	0.133803	0.263158	15.7	16	16	165	13.6272	7.05234	1.56841	4.17631	0.405	F	62	68.2	10.101	27.5	16.5	11	7.2	37.1	19.5	7.16253	25.1	5.74472	2.14	2.13	19.2	5.68	5.69	1.66	1.67	15.1	4.46	4.47
		5	574	叠加	5	0	95	19	6	7	1	10	7	0	0	0.0793651	0.7	12.8	18.4	18.4	155	16.0666	7.36733	1.61915	4.57024	0.396	F	66	70.2	11.7794	28.3	17.1	11.2	7.4	38.6	20.4	8.49116	29.2	6.18939	1.95	1.94	17.7	5.46	5.52	1.52	1.51	13.8	4.27	4.32
		6	375	MSA-C	6	1	70	19	5	8	5	18	8	0	0	0.0865385	0.333333	28.3	27.9	28.3	170	17.9585	8.4083	2.08651	5.48789	0.4005	M	65	83.4	13.2526	38.3	23.1	15.2	10.1	51.9	28.1	9.72318	28.9	7.57439	3.02	3.01	24.3	7.98	7.88	2.35	2.34	19.1	6.25	6.18
		7	275	DLB	5	0	100		0		0	14	-10	0	0	0.0972222	0.5	18.3	19.2	19.2	168	15.6604	6.87358	1.51998	5.17645	0.3955	F	67	66.4	11.515	32.5	19.7	12.8	8.6	44.2	23.7	8.39711	23.5	6.69643	2.16	2.13	19.4	7.37	7.24	1.68	1.66	15.1	5.77	5.67
		8	200	PSP	6.5	0	100		0		3	11	1	0	0	0.0820896	0.545455	14.6	17.3	17.3	158	15.0216	6.84986	1.46611	4.21807	0.387	F	69	56	11.0159	27.5	16.9	10.6	7.2	37.5	20	8.01154	22.4	5.68419	1.85	1.81	17.1	5.28	5.25	1.44	1.41	13.4	4.12	4.09
		9	370	PSP	3	0	95	21	4	12	2	3	-4	0	0	0.0218978	5				170	21.4533	9.37716	2.49135	6.41176	0.4045	M	72	83.8	15.8131	45.7	27.3	18.4	11.9	62	33.6	11.6263	29	8.90311	3.67	3.53	27.1	9.34	9.19	2.86	2.75	21.3	7.33	7.21
		10	225	P叠加	2.5	0	40	26	7	11	6	-8	-4	0	0	-0.0625	-0.5	19.6	19.9	19.9	168	19.8413	8.29082	2.06916	6.69997	0.4175	M	59	85.5	14.7392	41.6	24.5	17.1	10.5	56	30	10.6293	30.3	8.76913	2.87	2.97	23.4	9.54	9.37	2.24	2.32	18.4	7.52	7.4
		11	989	MSA-p	4.5	1	100	6	6	5	5	15	1	0	0	0.137615	0.733333	19.1	20.9	20.9	163	12.6087	5.41985	1.03504	3.86917	0.408	F	60	38.3	9.29655	24.7	14.7	10	6.4	33.5	17.2	6.47371	14.4	4.90421	1.41	1.34	14.4	5.17	5.11	1.1	1.05	11.3	4.06	4.02
		12	100	MSA-c	2	1	85	16	7	8	2	11	3	0	0	0.0743243	0.272727	27.8	32.7	32.7	162	17.2611	7.697	1.84423	5.19738	0.3945	M	65	54.2	12.7648	33.5	20.4	13.1	8.9	45.3	24.6	9.37357	20.7	7.04161	2.44	2.4	20.2	6.88	6.76	1.9	1.87	15.8	5.38	5.29
		13	399	MSA-p	4	0	75	32	10		2	7	3	0	0	0.0555556	0.142857	6.6	13.4	13.4	153	17.1729	8.0311	1.87108	5.13478	0.395	F	60	65.3	12.7301	29.8	18.1	11.7	7.8	40.2	21.6	9.22722	27.9	7.00585	2.21	2.17	18.8	6.06	5.96	1.72	1.69	14.7	4.74	4.67
		14	0	MSA-C	2	0	100	12	1	4	4	0	-1	0	0	0	0	40	44.7	44.7	173	17.4413	8.31969	2.04818	5.73691	0.384	M	47	76.3	12.8972	38.6	23.9	14.7	10.4	52.2	29.1	9.72301	25.5	7.78509	3.15	2.98	24.9	8.63	8.54	2.45	2.32	19.4	6.73	6.66
		15	1032	DLB	4	1	100	38	3	12	1	19	3	0	0	0.188119	1.05263	17.3	14.9	17.3	157	12.8606	5.35519	0.993955	4.11781	0.407	F	66	33.2	9.53386	23.5	14	9.5	6	31.7	16.3	6.61284	13.5	5.11177	1.26	1.19	13.2	5.05	5.1	0.98	0.93	10.4	3.97	4.01
		16	675	MSA-p	5	0	60	29	9	17	5	8	-2	0	0	0.0689655	0.875	18.4	20.9	20.9	170	18.5467	7.71626	1.92042	5.78893	0.4075	M	77	62.9	13.6678	39.5	23.4	16.1	10.1	53.6	28.6	9.89619	21.8	7.70934	2.79	2.76	22.3	8.31	8.42	2.18	2.16	17.5	6.53	6.62
		17	670	PSP	2	0	95	13	4	9	1	-6	2	0	0	-0.0535714	-1.5	20.7	20.9	20.9	170	17.0588	7.88927	1.88927	5.37716	0.3925	M	82	71.6	12.5952	36.4	22.3	14.1	9.6	49.3	27	9.34256	24.8	7.26644	2.67	2.79	22.8	7.77	7.77	2.08	2.17	17.8	6.08	6.07
		18	300	PSP	3	0	100	22	6	11	4	6	1	0	0	0.0447761	0	33.3	31	33.3	172	22.0051	9.9378	2.70416	6.84154	0.396	M	67	78.8	16.2926	48.2	29.3	18.9	12.6	65.1	36.2	12.2363	26.6	9.5457	4.13	3.87	29.4	10.03	10.21	3.22	3.02	23	7.84	8
		19	0	叠加	1.5	1	100	16	5	11	4	16	6	0	0	0.131148	0.5	29.9	27.3	29.9	175	17.2408	8.03265	1.94939	5.73388	0.3915	M	52	82	12.7347	39	23.9	15.1	10.4	52.8	29.1	9.50204	26.8	7.68327	3.01	2.96	24.6	8.85	8.71	2.35	2.31	19.2	6.91	6.81
		20	355	叠加	2.5	1	70	30	8	9	0	16	-4	0	0	0.113475	0.3125	21.6	25.5	25.5	168	18.9909	8.53883	2.12231	6.64683	0.402	M	68	82.1	14.1015	39.8	24	15.8	10.3	53.6	29.3	10.3812	29.1	8.76913	3.02	2.97	24.1	9.46	9.3	2.35	2.31	18.9	7.41	7.3
		21	170	MSA-p+c	2	0	40	40	9	21	7	-19	-9	0	0	-0.197917	0.0526316	16.1	22.1	22.1	160	18.9453	7.96875	1.92969	5.58984	0.408	F	65	70.3	13.9062	35.6	21.2	14.4	9.2	48.5	25.6	10	27.5	7.51953	2.48	2.46	20.4	7.26	7.05	1.93	1.92	16	5.7	5.54
		22	475	PSP	2	0	55	23	5	9	5	2	3	0	0	0.0149254	3	25.6	25.7	25.7	172	17.5095	7.87588	1.9301	5.24608	0.3915	M	69	64.3	12.8786	38.1	23.3	14.8	10.1	51.8	28.4	9.59978	21.7	7.17618	2.89	2.82	23.3	7.77	7.75	2.25	2.19	18.2	6.08	6.06
		23	300	叠加	2	0	95	9	4	3	0	9	5	0	0	0.075	-0.777778				168	18.7075	8.43254	2.08333	6.37401	0.395	M	55	78.7	13.8535	39.1	23.8	15.3	10.4	52.8	29.1	10.3104	27.9	8.45734	3.02	2.86	23.8	8.94	9.05	2.35	2.23	18.6	6.99	7.09
		24	0	叠加	4	1	95	22	8	5	0	-4	-6	0	0	-0.0350877	-2.25				157	18.9054	8.76303	2.20699	5.60672	0.3895	M	64	58.5	14.0371	34.6	21.2	13.4	9.1	46.6	25.6	10.3858	23.7	7.8137	2.78	2.66	21.6	6.95	6.87	2.17	2.07	16.9	5.43	5.37
		25	300	叠MSA	2	1	65	27	6	15	5	-4	-6	0	0	-0.0350877	-2.25	15.4	25.6	25.6	175	19.5592	8.84898	2.28898	6.34776	0.4035	M	59	87.4	14.498	44.4	26.7	17.7	11.6	59.9	32.9	10.7429	28.5	8.63673	3.45	3.56	27.1	9.8	9.64	2.69	2.78	21.3	7.69	7.56
		26	0	MSA-c	2	1	40	41	10	11	6	17	2	0	0	0.133858	0.470588	7	7.9	7.9	151	14.2976	6.75409	1.39906	3.79808	0.4025	F	64	56.6	10.5259	24	14.5	9.5	6.3	32.6	16.8	7.3681	24.8	5.19714	1.57	1.62	15.4	4.32	4.34	1.23	1.26	12	3.39	3.4
		27	325	PSP	2	0	50	36	7	2	5	6	-6	0	0	0.0458015	1	25.5	14.8	25.5	173	18.8112	8.48675	2.20188	5.94073	0.395	M	61	61.5	13.933	41.7	25.3	16.4	10.9	56.3	31	10.3578	20.5	8.1426	3.41	3.18	25.4	9.08	8.7	2.66	2.47	19.9	7.11	6.81
		28	900	psp	5	0	95	1	3	15	0	-13	-11	0	0	-0.0921986	0.230769	28.8	29.5	29.5	168	18.7783	8.71599	2.21088	5.7398	0.392	M	69	69.4	13.8889	39.2	24	15.2	10.4	53	29.2	10.3458	24.6	7.95068	3.2	3.04	24.6	8.13	8.07	2.5	2.37	19.2	6.35	6.31
		29	0	叠加	1	0	40	33	8	11	0	1	-10	0	0	0.00847458	8	16	10.5	16	168	15.7667	7.29875	1.68296	4.88237	0.4005	F	59	68	11.6213	32.8	19.8	13	8.6	44.5	23.8	8.43254	24.1	6.56533	2.43	2.32	20.6	6.75	7.03	1.89	1.8	16.2	5.28	5.52
		30	425	PSP	3	1	100	14	3	10	1	12	0	0	0	0.0784314	0.666667	30.8	36	36	168	19.5224	8.75142	2.23214	6.05513	0.394	M	70	72.1	14.4204	40.7	24.7	16	10.7	55.1	30.3	10.7355	25.5	8.28727	3.15	3.15	24.7	8.55	8.54	2.45	2.46	19.3	6.69	6.68
		31	575	MSA-p	1.5	0		15	4	5	4	16	5	0	0	0.10596	0.5	11.3	11.2	11.3	160	15	5.97656	1.19141	5.03906	0.405	F	64	53.9	11.0156	28.2	16.9	11.3	7.3	38.4	20.1	7.85156	21.1	6.23047	1.44	1.61	15.3	6.54	6.36	1.12	1.26	12	5.14	5
		32	0	叠加	1.5	1	65	18	4	14	6	18	7	0	0	0.156522	0.944444	16.7	16	16.7	180	16.3272	7.31481	1.7284	5.62037	0.391	M	43	71.1	12.037	39	23.9	15.1	10.4	52.9	29.2	9.01235	21.9	7.34877	2.83	2.77	23.7	9.11	9.1	2.2	2.15	18.5	7.12	7.12
		33	0	MSA-c	2	1	95	7	2	9	2	16	0	0	0	0.113475	0.5625	20.1	24.2	24.2	168	19.5578	8.46797	2.1542	6.08348	0.393	M	73	67.4	14.4204	40.7	24.7	16	10.6	55.2	30.2	10.7001	23.9	8.23767	3.08	3	23.9	8.59	8.58	2.4	2.34	18.7	6.71	6.72
		34	450	MSA-p	3	0	85		4		4	6	4	0	0	0.0451128	1.5	23.1	27.1	27.1	169	18.8369	8.43808	2.12878	5.59504	0.3945	M	69	69.5	13.9001	39.7	24.1	15.6	10.4	53.8	29.4	10.2938	24.3	7.72382	3.13	2.95	24.1	8	7.98	2.44	2.3	18.9	6.25	6.25
		35	562.5	MSA-p	2.5	0	35	40	7	12	3	1	-4	0	0	0.00609756	-1	22.7	14.2	22.7	158	17.8257	7.2905	1.71847	5.28361	0.408	M	63	53.6	13.0989	32.7	19.4	13.3	8.4	44.5	23.3	9.33344	21.5	7.00208	2.16	2.13	18.2	6.8	6.39	1.68	1.66	14.3	5.35	5.02
		36	500	叠加	1.5	0	100	24	7	10	3	-30	-14	0	0	-0.176471	-0.133333	29.6	33.8	33.8	170	16.6782	7.47405	1.81315	5.2872	0.403	M	67	58.1	12.3529	35.7	21.5	14.2	9.3	48.2	26	8.99654	20.1	7.10035	2.82	2.42	21.6	7.72	7.56	2.2	1.88	16.9	6.06	5.94
		37	650	PSP	4	0	95	26	5	12	5	13	-1	0	0	0.0935252	0.461538	31.6	40.3	40.3	178	20.9885	9.65787	2.56912	6.27446	0.3865	M	64	93.3	15.4337	48.9	30.1	18.8	13.1	66.5	37.3	11.7725	29.4	8.84358	4.11	4.03	30.6	10.02	9.86	3.2	3.14	23.8	7.81	7.7
		38	925	PSP	5	0	60	20	10	5	3	14	-5	0	0	0.104478	0.214286	9.2	12.9	12.9	167	16.3505	7.99598	1.86812	4.8693	0.398	F	71	89	12.0478	33.6	20.3	13.3	8.8	45.6	24.5	8.78483	31.9	6.73742	2.59	2.62	22.3	6.79	6.79	2.02	2.04	17.5	5.31	5.33
		39	200	MSA-c	2	1	95	10	4	7	4	10	0	0	0	0.0775194	0	15.8	18.3	18.3	165	16.3453	7.38292	1.70432	5.08356	0.404	F	59	70	12.0845	32.9	19.7	13.2	8.5	44.5	23.7	8.70523	25.7	6.78788	2.35	2.29	20.1	6.85	6.99	1.83	1.78	15.8	5.38	5.49
		40	725	MSA-p	3	0	60	32	8	13	1	14	-1	0	0	0.0958904	-1.42857	21.8	22.1	22.1	172	17.3743	7.60546	1.83545	5.90184	0.409	M	60	72.1	12.8786	38.1	22.7	15.4	9.9	51.4	27.7	9.36317	24.4	7.73729	2.71	2.72	22.5	8.89	8.57	2.11	2.12	17.7	6.99	6.74
		41	350	PSP	4	0	65	25	7	13	5	1	-3	0	0	0.0075188	0	27	28.2	28.2	160	19.0234	8.78906	2.17578	5.87109	0.389	M	73	73.5	14.0625	36	22	14	9.5	48.7	26.7	10.4297	28.7	8.04688	2.81	2.76	22.5	7.67	7.36	2.19	2.15	17.6	5.99	5.74
		42	0	MSA-c	3	1		15				18	7	0	0	0.111111	-1.27778	37.3	39.4	39.4	172	18.1855	8.1463	2.02136	5.77001	0.3935	M	58	73	13.4194	39.7	24.2	15.5	10.4	53.8	29.6	10.0054	24.7	7.79137	3.14	2.84	24.1	8.71	8.36	2.45	2.22	18.8	6.81	6.54
		43	0	MSA-C	2	0	90	12	6	0	2	12	0	0	0	0.0851064	0.666667	21.3	25.2	25.2	157.5	15.0365	7.69967	1.74553	4.09977	0.401	F	61	70.2	11.1262	27.6	16.6	11	7.1	37.3	19.7	7.94155	28.3	5.8453	2.21	2.12	19.1	4.77	5.4	1.72	1.65	15	3.75	4.23
		44	200	MSA-c	2	0						3	-2	0	0	0.0225564	5	25.5	31.1	31.1	172	18.0165	8.45051	2.10587	5.59762	0.3915	M	48	81.6	13.2842	39.3	24	15.3	10.4	53.3	29.3	9.904	27.6	7.70349	3.18	3.05	25	8.38	8.18	2.48	2.38	19.6	6.55	6.39
		45	0	MSA-c	2	0	95	4	3	3	4	-12	-7	0	0	-0.0983607	-0.583333	19.3	17.2	19.3	160	14.8828	6.5625	1.35938	5.03516	0.4005	F	65	61.8	10.9766	28.1	17	11.1	7.4	38.1	20.2	7.89063	24.1	6.39453	1.77	1.71	16.8	6.54	6.35	1.38	1.33	13.1	5.13	4.98
		46	200	叠加	1.5	0	90	30	6	7	2	10	7	0	0	0.0854701	1.9	33.1	40.5	40.5	180	19.5062	9.04321	2.35802	6.34877	0.398	M	62	95.6	14.4136	46.7	28.3	18.4	12.3	63.2	34.9	10.7716	29.5	8.70679	3.86	3.78	29.3	10.2	10.37	3.01	2.94	22.9	7.99	8.13
		47	0	MSA-c	2	1	90		1			10	1	0	0	0.0943396	0.8	15	18.2	18.2	164	15.5785	6.87835	1.50208	5.03421	0.398	F	57	65.9	11.4887	30.9	18.7	12.2	8	41.9	22.4	8.32838	24.5	6.53629	2.04	2	18.5	6.81	6.73	1.59	1.56	14.5	5.33	5.28
		48	0	MSA-c	2	1	100	5	4	5	1	25	22	1	1	0.179856	0.28	25.7	26.2	26.2	159	15.7826	6.84308	1.47542	4.58447	0.3875	F	41	53	11.5502	29.2	17.9	11.3	7.7	39.9	21.3	8.4253	21	6.05989	1.88	1.85	17.3	5.8	5.79	1.47	1.44	13.5	4.53	4.52
		49	0	叠MSA	8	0	50	34	8	10	1	40	27	1	1	0.235294	0.125	8.3	11	11	151.5	13.5063	5.96891	1.18071	3.55956	0.419	F	81	50.6	9.93367	22.8	13.4	9.4	5.8	31	15.4	6.70958	22	4.74028	1.3	1.41	13.7	4.1	4.07	1.02	1.1	10.8	3.23	3.21
		50	150	叠加	5	0	0	49	10	14	5	61	17	1	1	0.257384	0.114754	11.3	13.7	13.7	155	14.9011	6.49324	1.35276	4.43288	0.4115	F	62	58.4	10.9886	26.4	15.6	10.8	6.8	35.8	18.4	7.65869	24.3	5.78564	1.61	1.64	15.6	5.41	5.24	1.26	1.28	12.3	4.26	4.12
		51	100	MSA-c	4	1	75	18	5	8	3	44	18	1	1	0.349206	0.0227273				167	18.4302	8.10355	1.96135	5.7442	0.3805	M	62	66.2	13.5537	37.8	23.4	14.4	10.1	51.4	28.5	10.2191	23.7	7.70555	2.71	2.76	22.6	8.11	7.91	2.11	2.15	17.6	6.31	6.16
		52	400	叠MSA	4	0	75	28	6	10	4	15	11	1	1	0.0955414	0.466667	13.5	13.9	13.9	158	14.4608	6.249	1.29386	4.05784	0.4025	F	72	48.7	10.6153	26.5	15.9	10.6	6.9	36.1	18.7	7.49079	19.5	5.35171	1.58	1.65	15.6	5.06	5.07	1.23	1.28	12.2	3.97	3.97
		53	0	MSA-c	2.5	0	70	5	2	0	3	27	-7	1	1	0.194245	0.481481	18.2	15.8	18.2	164	14.24	6.54372	1.33849	4.56573	0.395	F	51	71.2	10.4105	28	17	11	7.4	38.3	20.2	7.51041	26.5	5.90422	1.78	1.82	17.6	6.19	6.09	1.39	1.42	13.7	4.84	4.77
		54	900	叠加	4.5	1	45	41	10	21	6	36	6	1	1	0.24	0.222222	12.9	13.4	13.4	155	13.7357	5.74402	1.07804	4.16233	0.392	F	65	45.1	10.0312	24.1	14.7	9.4	6.4	33	17.2	7.15921	18.8	5.24037	1.3	1.29	13.8	4.63	5.37	1.01	1	10.8	3.62	4.2
		55	75	MSA-p	4.5	1	50	44	8	14	6	32	16	1	1	0.231884	0.4375				160	14.4141	5.625	1.06641	4.9375	0.408	F	63	55	10.5859	27.1	16.2	10.9	7	36.9	19.1	7.46094	21.5	6.00391	1.31	1.42	14.4	6.23	6.41	1.02	1.11	11.3	4.89	5.04
		56	200	叠加	2	1	70	30	9	6	0	24	9	1	1	0.183206	0.5	14.6	16.9	16.9	160	15.2344	7.26562	1.625	4.34375	0.396	F	58	57.2	11.25	28.8	17.5	11.3	7.5	39	20.8	8.125	22.3	5.96875	2.07	2.09	18.6	5.62	5.5	1.61	1.63	14.5	4.4	4.31
		57	825	PSP	5	1	55	25	10	15	5	23	12	1	1	0.150327	-0.0869565	12.6	11	12.6	158	15.302	6.88992	1.53822	4.20606	0.412	F	67	55.1	11.2963	28.2	16.7	11.5	7.2	38.2	19.8	7.93142	22.1	5.74427	1.99	1.85	17.2	5.31	5.19	1.56	1.45	13.5	4.18	4.08
		58	400	MSA-p	2	1	65	28	8	6	3	29	9	1	1	0.207143	0.413793	16.8	13.9	16.8	148	17.668	8.03506	1.80789	5.7615	0.3985	F	61	78.4	13.1026	28.7	17.3	11.4	7.4	38.7	20.6	9.40467	35.8	7.56939	1.96	2	17.6	6.24	6.38	1.53	1.56	13.8	4.88	5
		59	0	MSA-c	2	1	75	25	7	10	9	48	28	1	1	0.342857	0.291667	21.2	27.4	27.4	170	17.6817	8.16609	2.02076	5.62284	0.4045	M	58	78.5	13.1142	37.9	22.7	15.2	9.8	51.1	27.6	9.55017	27.2	7.6436	2.94	2.9	23.6	8.17	8.08	2.29	2.27	18.5	6.41	6.35
		60	425	叠加	3.5	1	80	11	6	8	4	26	6	1	1	0.189781	0.423077	13.6	15.4	15.4	170	16.0554	7.12803	1.6609	5	0.407	M	71	62.1	11.8685	34.3	20.5	13.8	8.8	46.4	24.8	8.58131	21.5	6.6609	2.38	2.42	20.6	7.39	7.06	1.86	1.88	16.2	5.8	5.55
		61	933	psp	2	1	95	19	6	7	1	22	1	1	2	0.138365	0.772727	13.1	14.3	14.3	165	16.5657	8.22773	1.95409	5.21579	0.3995	F	52	82.9	12.2681	33.4	20.3	13.1	8.8	45.1	24.4	8.96235	30.4	7.16988	2.62	2.7	22.4	7.2	7	2.03	2.1	17.6	5.64	5.49
		62	375	叠加	2	0	90	13	4	4	2	21	8	1	1	0.155556	0.238095				158	20.1891	8.85275	2.22721	5.95257	0.4055	F	55	78.8	14.9015	37.2	22.2	15	9.6	50.4	27	10.8156	31.6	8.17978	2.77	2.79	22.1	7.41	7.45	2.16	2.18	17.4	5.82	5.85
		63	600	MSA-p	5	0	40	38	7	8	4	19	10	1	1	0.131034	0.473684				167	19.5059	7.60156	1.85736	6.51511	0.406	M	58	68.6	14.3784	40.1	23.9	16.2	10.3	54.4	29.2	10.4701	24.6	8.37248	2.63	2.55	21.2	9.23	8.94	2.05	2	16.7	7.24	7.03
		64	975	MSA-P	4	1	85	17	6	10	6	28	-3	1	1	0.186667	0.25	10.5	12.5	12.5	155	15.9417	7.24246	1.66493	4.22477	0.413	F	77	62.6	11.7378	28.2	16.7	11.5	7.2	38.3	19.7	8.19979	26.1	5.8897	2.02	1.98	17.4	5.15	5	1.58	1.55	13.7	4.06	3.94
		65	0	MSA-c	0.5	1	90	16	6	13	4	34	11	1	1	0.25	0.323529	26.3	25	26.3	168	16.7942	7.79478	1.83886	5.3536	0.393	M	59	75.4	12.4008	35	21.3	13.7	9.2	47.4	25.8	9.14116	26.7	7.19246	2.6	2.59	22	7.6	7.51	2.03	2.02	17.2	5.94	5.87
		66	0	MSA-c	3	1		18	4	4	4	21	9	1	1	0.172131	0.238095	19.9	19.2	19.9	170	17.7509	8.54671	2.14879	5.29412	0.3965	M	57	72.5	13.1488	38	23.1	14.9	10	51.3	28.1	9.72318	25.1	7.44291	3.13	3.08	24.7	7.59	7.71	2.44	2.41	19.3	5.94	6.04
		67	50	MSA-c	0.9	1	-	17	7	11	8	49	53	1	1	0.371212	0.489796				168	13.7117	6.41298	1.34637	4.24107	0.4025	F	56	61.1	10.0978	28.5	17.2	11.3	7.3	38.7	20.4	7.22789	21.6	5.58744	1.91	1.89	18.1	5.96	6.01	1.49	1.47	14.1	4.68	4.71
		68	800	叠加MSA	2	1	100	10	1	7	2	21	4	1	2	0.170732	1.19048	40.1	35.5	40.1	173	20.983	9.52254	2.49257	6.55886	0.3895	M	51	94.7	15.4699	46.3	28.3	18	12.2	62.8	34.9	11.6609	31.6	9.05142	3.71	3.75	28.5	9.82	9.81	2.89	2.92	22.2	7.67	7.66
		69	325	叠MSA	5	1	85	16	5	6	6	19	11	1	1	0.152	0.0526316	16.7	16	16.7	158	17.0245	7.61096	1.74251	5.1394	0.394	F	87	65	12.5381	31.3	19	12.3	8.3	42.5	22.8	9.13315	26	6.88191	2.12	2.23	19	6.47	6.36	1.65	1.73	14.8	5.06	4.98
		70	0	叠MSA	0.75	1	95	19	6	11	7	40	17	1	1	0.298507	0.075	22.1	22.9	22.9	170	15.2595	7.09343	1.609	4.68512	0.39	M	63	58.3	11.2457	32.5	19.9	12.6	8.6	44.1	23.9	8.2699	20.2	6.29412	2.32	2.33	20.5	6.72	6.82	1.81	1.81	16	5.25	5.33
		71	0	多变	2	1	70	17	7	13	4	21	6	1	1	0.162791	0.47619	25.9	30	30	177	16.0554	7.85215	1.94069	5.03367	0.39	M	68	62	11.874	37.2	22.8	14.4	9.9	50.3	27.7	8.84165	19.8	6.97437	3.07	3.01	24.6	7.88	7.89	2.38	2.34	19.2	6.15	6.17
		72	425	MSA-p	0.8	1	50	36	8	13	4	38	19	1	1	0.251656	0.394737	7.8	9.1	9.1	160	12.3047	6.40625	1.30078	4.12891	0.406	F	68	59.8	9.14062	23.4	13.9	9.5	6	31.5	16.2	6.32812	23.4	5.42969	1.61	1.72	16.4	5.3	5.27	1.25	1.33	12.9	4.17	4.13
		73	150	MSA-P	1	1	100	6	1	9	3	28	-3	1	1	0.186667	0.25	15.6	18.4	18.4	163	14.867	6.3608	1.34367	4.76119	0.413	F	61	63.2	10.9526	29.1	17.2	11.9	7.4	39.5	20.5	7.71576	23.8	6.10486	1.82	1.75	16.9	6.32	6.33	1.42	1.37	13.3	4.98	4.98
		74	275	MSA-p	1.5	1	65	12	5	15	7	27	11	1	1	0.204545	0.185185	20.1	24.2	24.2	170	18.5813	8.47751	2.12111	5.75087	0.3945	M	61	72.4	13.737	39.7	24.1	15.6	10.4	53.7	29.5	10.2076	25.1	7.87197	3.1	3.03	24.5	8.32	8.3	2.41	2.36	19.1	6.5	6.51
		75	900	叠加	1	1	100	24	4	6	5	21	4	1	2	0.189189	0.571429	25.3	25.2	25.3	176	18.4336	8.55501	2.21785	5.6108	0.398	M	67	72.7	13.6557	42.3	25.5	16.8	11	57.1	31.3	10.1046	23.5	7.82864	3.43	3.44	26.5	8.7	8.68	2.68	2.68	20.8	6.81	6.8
		76	0	MSA-c	1.5	1	85	25	7	7	1	24	10	1	2	0.186047	0.833333	31	28.1	31	160	17.1875	7.5	1.73828	5.03906	0.3885	M	49	55.5	12.6172	32.3	19.8	12.5	8.6	44	23.8	9.29688	21.7	6.77734	2.27	2.18	19.2	6.48	6.42	1.77	1.69	15	5.06	5.01
		77	0	MSA-c	1.5	1						20	11	1	1	0.168067	0.45	14.8	17.9	17.9	172	13.656	5.67875	1.12561	4.97228	0.4005	F	41	57.2	10.073	29.8	17.9	11.9	7.7	40.4	21.4	7.23364	19.3	6.09789	1.64	1.69	16.8	7.3	7.41	1.28	1.32	13.2	5.72	5.81
		78	775	MSA-p	3	1	55	27	6	19	5	21	13	1	1	0.142857	0.0952381	20.8	26.2	26.2	160	17.2656	7.57812	1.74219	5.10938	0.393	F	65	67.2	12.6562	32.4	19.7	12.7	8.6	44.2	23.6	9.21875	26.3	6.85156	2.24	2.22	19.4	6.46	6.62	1.75	1.73	15.2	5.05	5.18
		79	0	MSA-c	1.5	1	100	14	6	11	4	39	16	1	1	0.272727	0.102564	19.3	25	25	160	17.3828	8.24219	1.94531	5.41797	0.3905	F	51	72	12.8516	32.9	20.1	12.8	8.7	44.5	24.3	9.49219	28.1	7.36328	2.52	2.46	21.1	7.02	6.85	1.96	1.91	16.5	5.49	5.35
		80	150	MSA-c	2	1	75	25	5	6	5	87	61	1	1	0.58	0.0344828	29.1	30.3	30.3	172	15.5827	7.09843	1.64278	4.80665	0.4	M	56	61.1	11.4927	34	20.6	13.4	8.9	46.1	24.8	8.38291	20.7	6.44943	2.46	2.4	21	7.11	7.11	1.91	1.87	16.4	5.58	5.57
		81	0	MSA-P	0.25	1						51	33	1	1	0.389313	0.215686	29.2	24.8	29.2	175	19.1347	8.88163	2.27265	6.18449	0.3935	M	64	86.3	14.1388	43.3	26.4	16.9	11.4	58.6	32.4	10.5796	28.2	8.45714	3.46	3.5	27.2	9.58	9.36	2.69	2.72	21.3	7.48	7.32
		82	475	P叠加	1	1						22	21	1	1	0.145695	0.454545	40.6	34.7	40.6	180	16.5123	7.19136	1.69444	5.53704	0.3835	M	38	67.1	12.0988	39.2	24.3	14.9	10.6	53.5	29.7	9.16667	20.7	7.23148	2.74	2.75	23.3	8.93	9.01	2.13	2.13	18.2	6.96	7.02
		83	0	MSA-c	2	1	90		2			15	12	1	2	0.12	1	37.1	35.2	37.1	166	17.8908	8.60067	2.11206	5.36725	0.3795	M	47	69.8	13.2095	36.4	22.6	13.8	9.7	49.3	27.4	9.94339	25.3	7.47931	2.91	2.91	23.7	7.36	7.43	2.26	2.27	18.4	5.73	5.78
		84	1025	MSA-P	4	1	50	35	10	14	3	30	5	1	1	0.202703	0.266667	15.5	17.9	17.9	180	18.2716	7.83951	1.98765	6.57407	0.411	M	56	73.7	13.5802	44	26.2	17.8	11.4	59.2	32.1	9.90741	22.7	8.56173	3.29	3.15	25.4	10.64	10.66	2.57	2.45	19.9	8.37	8.39
		85	0	MSA-c	2	1	65		7		8	20	13	1	1	0.148148	0.25	26.4	33.7	33.7	175	19.5918	8.65306	2.22694	5.94939	0.4015	M	62	82.5	14.4327	44.2	26.6	17.6	11.5	60	32.7	10.6776	26.9	8.17633	3.47	3.35	26.5	9.14	9.08	2.71	2.62	20.8	7.17	7.12
		86	475	MSA-p+c	2.5	1						30	20	1	1	0.230769	0.1				155	15.5671	7.36733	1.64828	4.29969	0.4015	F	49	66.5	11.488	27.6	16.6	11	7.2	37.4	19.7	8.19979	27.7	5.94797	1.95	2.01	17.7	5.16	5.17	1.52	1.57	13.9	4.04	4.05
[truncated: 28 more columns]
